# Supplementary material for: Exploring the Role of Desmoplastic Physical Stroma in Pancreatic Cancer Progression Using a Three-Dimensional Collagen Matrix Model
Source: Bioengineering (Basel). 2023 Dec 18;10(12):1437. doi: 10.3390/bioengineering10121437 (PMC10741102; doi:10.3390/bioengineering10121437)
Supplement: Supplementary file 1 [file bioengineering-10-01437-s001.zip]

Archive with 1 entries (1 files):
- bioengineering-2764467-supplementary.pdf
